# Supplementary material for: Photosynthetic alginate dressing enables sustained oxygen delivery through chloroplast-powered Hill reaction to promote angiogenesis and macrophage reprogramming for chronic wound healing
Source: Regen Biomater. 2026 May 21;13:rbag091. doi: 10.1093/rb/rbag091 (PMC13294445; doi:10.1093/rb/rbag091)
Supplement: rbag091_Supplementary_Data [file rbag091_supplementary_data.zip]

Archive with 3 entries (3 files):
- SFcc supporting information0417.docx
- Video S1.mp4
- Video S2.mp4
